# Supplementary material for: Exploring Diagnostic Priorities: The Role of Colonic Manometry in Evaluating Pediatric Patients with Intractable Idiopathic Constipation Prior to Sacral Nerve Stimulation
Source: Children (Basel). 2024 Jun 25;11(7):768. doi: 10.3390/children11070768 (PMC11274712; doi:10.3390/children11070768)
Supplement: Supplementary file 1 [file children-11-00768-s001.zip]

Archive with 1 entries (1 files):
- children-3048809-supplementary.pdf
